# Supplementary material for: Towards accurate and efficient diagnoses in nephropathology: An AI-based approach for assessing kidney transplant rejection
Source: Comput Struct Biotechnol J. 2024 Aug 16;24:571–82. doi: 10.1016/j.csbj.2024.08.011 (PMC11385065; doi:10.1016/j.csbj.2024.08.011)
Supplement: Supplementary file 2 — Supplementary material [file mmc1.zip › verification/project/classifiers/classes.json]

{
  "pathClasses": [
    {
      "name": "Arteries",
      "color": -4589518
    },
    {
      "name": "Tubuli",
      "color": -13917767
    },
    {
      "name": "Glomeruli",
      "color": -13232672
    },
    {
      "name": "Adipose tissue",
      "color": -9939942
    }
  ]
}
