# Supplementary material for: Towards accurate and efficient diagnoses in nephropathology: An AI-based approach for assessing kidney transplant rejection
Source: Comput Struct Biotechnol J. 2024 Aug 16;24:571–82. doi: 10.1016/j.csbj.2024.08.011 (PMC11385065; doi:10.1016/j.csbj.2024.08.011)
Supplement: Supplementary file 2 — Supplementary material [file mmc1.zip › verification/project/data/63/summary.json]

{"timestamp":1721740165069,"imageType":"BRIGHTFIELD_H_E","server":{"width":520,"height":520,"sizeC":3,"sizeZ":1,"sizeT":1},"hierarchy":{"nObjects":16,"objectTypeCounts":{"Root objects":1,"Annotations":15},"annotationClassificationCounts":{"Glomeruli":2,"Tubuli":13},"detectionClassificationCounts":{}}}
