# Supplementary material for: Towards accurate and efficient diagnoses in nephropathology: An AI-based approach for assessing kidney transplant rejection
Source: Comput Struct Biotechnol J. 2024 Aug 16;24:571–82. doi: 10.1016/j.csbj.2024.08.011 (PMC11385065; doi:10.1016/j.csbj.2024.08.011)
Supplement: Supplementary file 2 — Supplementary material [file mmc1.zip › verification/project/data/81/server.json]

{"providerClassName":"qupath.lib.images.servers.bioformats.BioFormatsServerBuilder","uri":"file:/C:/Qupath/Segmentation%2029-07-24/C3L-00981-26%20(1,%20x\u003d10477,%20y\u003d17815,%20w\u003d524,%20h\u003d524).png","args":["--series","0"],"metadata":{"name":"C3L-00981-26 (1, x\u003d10477, y\u003d17815, w\u003d524, h\u003d524).png","width":524,"height":524,"sizeZ":1,"sizeT":1,"channelType":"DEFAULT","isRGB":true,"pixelType":"UINT8","levels":[{"downsample":1.0,"width":524,"height":524}],"channels":[{"name":"Red","color":-65536},{"name":"Green","color":-16711936},{"name":"Blue","color":-16776961}],"pixelCalibration":{"pixelWidth":{"value":1.0,"unit":"px"},"pixelHeight":{"value":1.0,"unit":"px"},"zSpacing":{"value":1.0,"unit":"z-slice"},"timeUnit":"SECONDS","timepoints":[]},"preferredTileWidth":524,"preferredTileHeight":524}}
